# Supplementary material for: Antibiotic resistance genes are differentially mobilized according to resistance mechanism
Source: Gigascience. 2022 Jul 30;11:giac072. doi: 10.1093/gigascience/giac072 (PMC9338424; doi:10.1093/gigascience/giac072)
Supplement: giac072_Supplemental_Files [file giac072_supplemental_files.zip]

Archive with 2 entries (2 files):
- ARGMOB_Supp_GigaS_revised.pdf
- Dataset1.html
